# Supplementary material for: Competitive Foods’ Nutritional Quality and Compliance with Smart Snacks Standards: An Analysis of a National Sample of U.S. Middle and High Schools
Source: Nutrients. 2024 Jan 17;16(2):275. doi: 10.3390/nu16020275 (PMC10818474; doi:10.3390/nu16020275)
Supplement: Supplementary file 1 [file nutrients-16-00275-s001.zip]

Archive with 1 entries (1 files):
- nutrients-2798196-supplementary.pdf
